# Supplementary material for: Finger-Based Numerical Training Increases Sensorimotor Activation for Arithmetic in Children—An fNIRS Study
Source: Brain Sci. 2022 May 12;12(5):637. doi: 10.3390/brainsci12050637 (PMC9139726; doi:10.3390/brainsci12050637)
Supplement: Supplementary file 1 [file brainsci-12-00637-s001.zip]

Archive with 1 entries (1 files):
- brainsci-1608094-supplementary.pdf
